# Supplementary material for: The effects of season, geography, and urbanization on the diversity of edible insects at food markets in Laos
Source: PLoS One. 2022 Apr 18;17(4):e0267307. doi: 10.1371/journal.pone.0267307 (PMC9015116; doi:10.1371/journal.pone.0267307)
Supplement: S1 Data — (XLSX) [file pone.0267307.s001.xlsx]

## Sheet: Sheet1
Market name	Province	Altitude	Latitude(N)	Longitude(E)	Area	Urbanization Index	Number_of_groups_dry	Number_of_groups_dry_wild	Insect_dry	Insect_dry_wild	Dragonfly_dry	Grasshopper_dry	Short-tailed_cricket_dry	Domestic_house_cricket_dry	Mole_cricket_dry	Other_cricket_dry	Stink_bug_dry	Giant_water_bug_dry	Honey_bee_dry	Weaver_ant_dry	Subterranean_ants_dry	Dobsonflies_dry	Brown_rhinoceros_beetles_dry	Elephant_dungbeetle_dry	Palm_weevil_dry	Diving_beetle_dry	Bamboo_caterpillar_dry	Silk_warm_dry	Other_ant_dry	Number_of_groups_rainy	Number_of_groups_rainy_wild	Insect_rainy	Insect_rainy_wild	Dragonfly_rainy	Grasshopper_rainy	Short_tailed_cricket_rainy	Domestic_house_cricket_rainy	Stink_bug_rainy	Giant_water_bug_rainy	Honeybee_rainy	Wasp_rainy	Rhinoceros_beetle_rainy	Five-horned_rhinoceros_beetle_rainy	Brown_rhinoceros_beetle_rainy	Bamboo_caterpillar_rainy	Silk_worm_rainy	Other_moth_rainy
Nonkhor market	Vientiane_cap	193	17.9682	102.614	458.83	4	0	0	0	0	0	0	0	0	0	0	0	0	0	0	0	0	0	0	0	0	0	0	0	4	3	1	1	0	0	1	1	1	1	0	0	0	0	0	0	0	0
Thangon market	Vientiane	176	18.1299	102.627	2939.41	3	1	1	1	1	0	0	0	0	0	0	0	1	0	0	0	0	0	0	0	0	0	0	0	NA	NA	NA	NA	NA	NA	NA	NA	NA	NA	NA	NA	NA	NA	NA	NA	NA	NA
Nongsaart market	Vientiane	167	18.1123	102.657	4492	3	0	0	0	0	0	0	0	0	0	0	0	0	0	0	0	0	0	0	0	0	0	0	0	0	0	0	0	0	0	0	0	0	0	0	0	0	0	0	0	0	0
Dongmarkhay market	Vientiane_cap	170	18.0818	103.081	NA	NA	11	9	1	1	1	1	1	1	0	1	1	1	1	1	0	0	0	0	0	0	1	1	0	8	6	1	1	0	1	1	1	0	1	0	1	0	0	1	1	1	0
Phonsavang market	Vientiane_cap	175	17.9998	102.626	4852	4	5	5	1	1	1	0	0	0	0	0	0	1	1	1	1	0	0	0	0	0	0	0	0	1	1	1	1	0	0	0	0	0	0	0	0	0	0	0	1	0	0
Huankhug market	Vientiane_cap	160	17.976	102.651	7629.9	2	10	8	1	1	1	0	0	1	0	1	1	1	1	1	1	0	0	0	0	1	0	1	0	2	2	1	1	1	0	0	0	0	0	0	0	0	0	0	1	0	0
Sickahay market	Vientiane_cap	158	17.9768	102.557	9751	4	0	0	0	0	0	0	0	0	0	0	0	0	0	0	0	0	0	0	0	0	0	0	0	2	1	1	1	0	1	0	0	0	0	0	0	0	0	0	0	1	0
Lao-Aussie-Europe	Vientiane_cap	170	18.0211	102.548	21896	2	1	1	1	1	1	0	0	0	0	0	0	0	0	0	0	0	0	0	0	0	0	0	0	1	1	1	1	0	0	0	0	0	0	0	0	0	0	0	1	0	0
Na Nga market	Vientiane_cap	170	18.2335	102.489	5091.34	1	12	10	1	1	1	1	1	1	1	1	0	1	1	1	1	0	0	0	0	1	0	1	0	5	4	1	1	0	0	1	1	1	0	1	1	0	0	0	0	0	0
52 km market	Vientiane	185	18.3484	102.425	5015.21	2	0	0	0	0	0	0	0	0	0	0	0	0	0	0	0	0	0	0	0	0	0	0	0	NA	NA	NA	NA	NA	NA	NA	NA	NA	NA	NA	NA	NA	NA	NA	NA	NA	NA
Tongxong market	Vientiane	199	18.6847	102.338	255.43	0	0	0	0	0	0	0	0	0	0	0	0	0	0	0	0	0	0	0	0	0	0	0	0	NA	NA	NA	NA	NA	NA	NA	NA	NA	NA	NA	NA	NA	NA	NA	NA	NA	NA
Vang khy market	Vientiane	210	18.7636	102.404	493.36	1	0	0	0	0	0	0	0	0	0	0	0	0	0	0	0	0	0	0	0	0	0	0	0	NA	NA	NA	NA	NA	NA	NA	NA	NA	NA	NA	NA	NA	NA	NA	NA	NA	NA
market	Vientiane	218	18.7864	102.51	193.34	1	0	0	0	0	0	0	0	0	0	0	0	0	0	0	0	0	0	0	0	0	0	0	0	0	0	0	0	0	0	0	0	0	0	0	0	0	0	0	0	0	0
Houay no market	Vientiane	214	18.7821	102.516	490.73	1	0	0	0	0	0	0	0	0	0	0	0	0	0	0	0	0	0	0	0	0	0	0	0	0	0	0	0	0	0	0	0	0	0	0	0	0	0	0	0	0	0
MuangSong market	Vientiane	229	18.9137	102.454	241.14	1	4	4	1	1	0	0	1	0	0	1	0	0	0	1	1	0	0	0	0	0	0	0	0	NA	NA	NA	NA	NA	NA	NA	NA	NA	NA	NA	NA	NA	NA	NA	NA	NA	NA
VangVieng market	Vientiane	267	18.7795	102.446	1041.6	0	3	3	1	1	1	0	0	0	0	0	0	0	0	1	1	0	0	0	0	0	0	0	0	NA	NA	NA	NA	NA	NA	NA	NA	NA	NA	NA	NA	NA	NA	NA	NA	NA	NA
Phahom market	Vientiane	353	19.1114	102.374	418.92	0	0	0	0	0	0	0	0	0	0	0	0	0	0	0	0	0	0	0	0	0	0	0	0	0	0	0	0	0	0	0	0	0	0	0	0	0	0	0	0	0	0
Phoukhoun market	LuangPrabang	1333	19.4387	102.425	1405.14	1	0	0	0	0	0	0	0	0	0	0	0	0	0	0	0	0	0	0	0	0	0	0	0	2	1	1	1	0	0	0	0	0	0	0	0	0	0	0	0	1	1
Organic agriculture market	LuangPrabang	1331	19.5806	102.226	97.27	0	0	0	0	0	0	0	0	0	0	0	0	0	0	0	0	0	0	0	0	0	0	0	0	0	0	0	0	0	0	0	0	0	0	0	0	0	0	0	0	0	0
Pakvait market	LuangPrabang	330	19.7697	102.18	1545.9	3	0	0	0	0	0	0	0	0	0	0	0	0	0	0	0	0	0	0	0	0	0	0	0	NA	NA	NA	NA	NA	NA	NA	NA	NA	NA	NA	NA	NA	NA	NA	NA	NA	NA
Navieng Kham Market	LuangPrabang	302	19.8779	102.141	917.08	4	5	3	1	1	0	1	0	1	0	0	0	1	0	0	0	0	0	0	0	0	0	1	1	1	1	1	1	0	0	0	0	0	0	0	0	0	0	0	1	0	0
Phosy market	LuangPrabang	292	19.8771	102.123	2435.19	3	1	1	1	1	0	0	0	0	0	0	0	0	0	0	0	0	1	0	0	0	0	0	0	0	0	0	0	0	0	0	0	0	0	0	0	0	0	0	0	0	0
Night market	LuangPrabang	295	19.8895	102.134	428.53	4	0	0	0	0	0	0	0	0	0	0	0	0	0	0	0	0	0	0	0	0	0	0	0	NA	NA	NA	NA	NA	NA	NA	NA	NA	NA	NA	NA	NA	NA	NA	NA	NA	NA
morning market	LuangPrabang	282	19.8901	102.133	500.24	4	4	3	1	1	1	0	0	0	0	0	0	0	1	0	0	0	0	0	0	0	0	1	1	NA	NA	NA	NA	NA	NA	NA	NA	NA	NA	NA	NA	NA	NA	NA	NA	NA	NA
Manoluck market	LuangPrabang	301	19.9196	102.188	12948	3	0	0	0	0	0	0	0	0	0	0	0	0	0	0	0	0	0	0	0	0	0	0	0	4	3	1	1	0	0	1	1	1	1	0	0	0	0	0	0	0	0
syoroten	LuangPrabang	303	20.1052	102.281	290.4	0	0	0	0	0	0	0	0	0	0	0	0	0	0	0	0	0	0	0	0	0	0	0	0	NA	NA	NA	NA	NA	NA	NA	NA	NA	NA	NA	NA	NA	NA	NA	NA	NA	NA
Namthonam market	LuangPrabang	395	20.4922	102.356	3992.6	3	1	1	1	1	0	0	0	0	0	0	0	0	0	0	0	0	0	0	0	0	1	0	0	NA	NA	NA	NA	NA	NA	NA	NA	NA	NA	NA	NA	NA	NA	NA	NA	NA	NA
Pakmong market	LuangPrabang	379	20.576	102.411	548.2	2	2	2	0	1	0	0	0	0	0	0	0	0	0	0	0	0	0	0	1	0	1	0	0	NA	NA	NA	NA	NA	NA	NA	NA	NA	NA	NA	NA	NA	NA	NA	NA	NA	NA
Fa market	LuangPrabang	352	20.6258	102.456	770.3	2	0	0	0	0	0	0	0	0	0	0	0	0	0	0	0	0	0	0	0	0	0	0	0	2	2	1	1	0	0	0	0	0	0	0	0	1	0	1	0	0	0
souchomarket	LuangPrabang	305	20.5721	102.609	1803	3	0	0	0	0	0	0	0	0	0	0	0	0	0	0	0	0	0	0	0	0	0	0	0	1	1	1	1	0	0	0	0	0	0	0	0	0	0	0	1	0	0
Nambak market	LuangPrabang	349	20.6315	102.463	1979	1	0	0	0	0	0	0	0	0	0	0	0	0	0	0	0	0	0	0	0	0	0	0	0	0	0	0	0	0	0	0	0	0	0	0	0	0	0	0	0	0	0
Songcha market	LuangPrabang	1255	20.5587	102.223	424.96	0	0	0	0	0	0	0	0	0	0	0	0	0	0	0	0	0	0	0	0	0	0	0	0	2	2	1	1	0	0	1	0	0	0	0	1	0	0	0	0	0	0
Lak 32 market	Oudomxay	892	20.5772	102.11	412.86	0	0	0	0	0	0	0	0	0	0	0	0	0	0	0	0	0	0	0	0	0	0	0	0	NA	NA	NA	NA	NA	NA	NA	NA	NA	NA	NA	NA	NA	NA	NA	NA	NA	NA
roten1	Oudomxay	973	20.5757	102.092	218.12	0	0	0	0	0	0	0	0	0	0	0	0	0	0	0	0	0	0	0	0	0	0	0	0	2	2	1	1	0	0	1	0	0	0	0	1	0	0	0	0	0	0
Nuantanongmeangda Market	Oudomxay	639	20.6874	101.993	3449.63	4	5	5	1	1	1	1	0	0	0	0	0	0	0	1	1	1	0	0	0	0	0	0	0	6	5	1	1	0	0	1	1	0	0	0	1	1	1	0	1	0	0
Nonleng market	Oudomxay	636	20.6899	101.979	1127.93	3	2	2	1	1	1	0	0	0	0	0	0	0	0	0	1	0	0	0	0	0	0	0	0	4	4	1	1	0	0	1	0	0	0	0	0	0	1	1	1	0	0
Nahuang market	Oudomxay	752	20.5795	101.921	490.91	0	1	1	1	1	1	0	0	0	0	0	0	0	0	0	0	0	0	0	0	0	0	0	0	0	0	0	0	0	0	0	0	0	0	0	0	0	0	0	0	0	0
rotem2	Oudomxay	566	20.3576	101.699	275.58	0	0	0	0	0	0	0	0	0	0	0	0	0	0	0	0	0	0	0	0	0	0	0	0	NA	NA	NA	NA	NA	NA	NA	NA	NA	NA	NA	NA	NA	NA	NA	NA	NA	NA
smallmarket	LuangPrabang	486	20.1546	102.496	NA	NA	0	0	0	0	0	0	0	0	0	0	0	0	0	0	0	0	0	0	0	0	0	0	0	NA	NA	NA	NA	NA	NA	NA	NA	NA	NA	NA	NA	NA	NA	NA	NA	NA	NA
Xai Sa Vanh Agriculture Market	Oudomxay	482	20.1462	101.463	2216.7	3	0	0	0	0	0	0	0	0	0	0	0	0	0	0	0	0	0	0	0	0	0	0	0	NA	NA	NA	NA	NA	NA	NA	NA	NA	NA	NA	NA	NA	NA	NA	NA	NA	NA
Pak Beng Market	Oudomxay	371	19.8951	101.132	2082.1	1	0	0	0	0	0	0	0	0	0	0	0	0	0	0	0	0	0	0	0	0	0	0	0	0	0	0	0	0	0	0	0	0	0	0	0	0	0	0	0	0	0
Phomgsan market	Oudomxay	752	20.5795	101.921	495.91	0	2	2	1	1	1	0	0	0	0	0	0	0	0	1	0	0	0	0	0	0	0	0	0	1	1	1	1	0	0	0	0	0	0	0	0	0	0	1	0	0	0
market	Xayaboury	295	19.2679	101.707	4358.8	4	5	5	1	1	0	0	1	0	0	1	0	0	1	1	1	0	0	0	0	0	0	0	0	6	4	1	1	1	0	0	1	0	0	0	1	0	0	0	1	1	1
yahatimarket	Xayaboury	283	19.2624	101.713	739.12	4	0	0	0	0	0	0	0	0	0	0	0	0	0	0	0	0	0	0	0	0	0	0	0	NA	NA	NA	NA	NA	NA	NA	NA	NA	NA	NA	NA	NA	NA	NA	NA	NA	NA
Ban Phon Xay	Xayaboury	321	19.1746	101.598	2536	2	0	0	0	0	0	0	0	0	0	0	0	0	0	0	0	0	0	0	0	0	0	0	0	NA	NA	NA	NA	NA	NA	NA	NA	NA	NA	NA	NA	NA	NA	NA	NA	NA	NA
Moang Phian market	Xayaboury	366	19.1033	101.529	343.84	2	0	0	0	0	0	0	0	0	0	0	0	0	0	0	0	0	0	0	0	0	0	0	0	5	4	1	1	0	0	1	1	0	1	0	0	1	0	1	0	0	0
Nam Ngap market	Xayaboury	482	18.8441	101.517	192.4	0	0	0	0	0	0	0	0	0	0	0	0	0	0	0	0	0	0	0	0	0	0	0	0	NA	NA	NA	NA	NA	NA	NA	NA	NA	NA	NA	NA	NA	NA	NA	NA	NA	NA
Paklay North Market	Xayaboury	230	18.2186	101.41	877.47	2	0	0	0	0	0	0	0	0	0	0	0	0	0	0	0	0	0	0	0	0	0	0	0	NA	NA	NA	NA	NA	NA	NA	NA	NA	NA	NA	NA	NA	NA	NA	NA	NA	NA
Paklay South Market	Xayaboury	231	18.201	101.401	12699.2	1	0	0	0	0	0	0	0	0	0	0	0	0	0	0	0	0	0	0	0	0	0	0	0	3	2	1	1	0	0	1	1	0	1	0	0	0	0	0	0	0	0
yataimarket	Vientiane	172	18.0432	102.354	774.89	0	0	0	1	0	0	0	0	0	0	0	0	0	0	0	0	0	0	0	0	0	0	0	0	NA	NA	NA	NA	NA	NA	NA	NA	NA	NA	NA	NA	NA	NA	NA	NA	NA	NA
market2	Vientiane_cap	174	17.9866	102.437	1129.5	1	2	2	1	1	1	0	0	0	0	0	0	0	0	1	0	0	0	0	0	0	0	0	0	NA	NA	NA	NA	NA	NA	NA	NA	NA	NA	NA	NA	NA	NA	NA	NA	NA	NA
market3	Vientiane_cap	172	18.0211	102.547	19657.2	4	1	1	1	1	1	0	0	0	0	0	0	0	0	0	0	0	0	0	0	0	0	0	0	1	1	1	1	0	0	0	0	0	0	0	0	0	0	0	1	0	0
market4	Vientiane_cap	165	17.9677	102.578	766.66	4	0	0	0	0	0	0	0	0	0	0	0	0	0	0	0	0	0	0	0	0	0	0	0	NA	NA	NA	NA	NA	NA	NA	NA	NA	NA	NA	NA	NA	NA	NA	NA	NA	NA
Hua Khua market	Vientiane_cap	158	17.976	102.651	7907.99	2	8	6	1	1	1	0	0	1	0	1	0	0	0	1	1	0	0	1	0	1	0	1	0	3	2	1	1	1	0	0	0	0	0	0	0	0	0	0	1	1	0
market5	Vientiane_cap	167	17.9763	102.598	4870.1	4	3	3	1	1	0	1	0	0	0	1	0	0	0	1	0	0	0	0	0	0	0	0	0	2	1	1	1	0	1	0	0	0	0	0	0	0	0	0	0	1	0
mountain_market	Xayaboury	NA	19.5439	101.487	61.51	0	NA	NA	NA	NA	NA	NA	NA	NA	NA	NA	NA	NA	NA	NA	NA	NA	NA	NA	NA	NA	NA	NA	NA	2	2	1	1	0	0	0	0	0	0	0	0	1	0	1	0	0	0
mountain_market2	Xayaboury	NA	19.5164	101.577	202.83	0	NA	NA	NA	NA	NA	NA	NA	NA	NA	NA	NA	NA	NA	NA	NA	NA	NA	NA	NA	NA	NA	NA	NA	0	0	0	0	0	0	0	0	0	0	0	0	0	0	0	0	0	0
noname_market1	Xayaboury	NA	18.64	101.61	NA	0	NA	NA	NA	NA	NA	NA	NA	NA	NA	NA	NA	NA	NA	NA	NA	NA	NA	NA	NA	NA	NA	NA	NA	0	0	0	0	0	0	0	0	0	0	0	0	0	0	0	0	0	0
